# Supplementary material for: Aptamers Targeting IL17A and Its Receptor Suppress IL17 Signaling in Different Cell Types
Source: Pharmaceuticals (Basel). 2026 Jan 29;19(2):238. doi: 10.3390/ph19020238 (PMC12943235; doi:10.3390/ph19020238)
Supplement: Supplementary file 1 [file pharmaceuticals-19-00238-s001.zip]

Archive with 1 entries (1 files):
- pharmaceuticals-4012748-supplementary.pdf
